# Supplementary material for: Structural Retinal Analysis in Toxoplasmic Retinochoroiditis: OCT Follow-Up with Three-Dimensional Reconstruction
Source: Diagnostics (Basel). 2025 Dec 4;15(23):3091. doi: 10.3390/diagnostics15233091 (PMC12691903; doi:10.3390/diagnostics15233091)
Supplement: Supplementary file 1 [file diagnostics-15-03091-s001.zip]

Archive with 10 entries (10 files):
- Video S1.mp4
- __MACOSX/._Video S1.mp4
- Video S2.mp4
- __MACOSX/._Video S2.mp4
- Video S3.mp4
- __MACOSX/._Video S3.mp4
- Video S4.mp4
- __MACOSX/._Video S4.mp4
- Video S5.mp4
- __MACOSX/._Video S5.mp4
